# Supplementary material for: Effects of Storage Temperature on Indica-Japonica Hybrid Rice Metabolites, Analyzed Using Liquid Chromatography and Mass Spectrometry
Source: Int J Mol Sci. 2022 Jul 4;23(13):7421. doi: 10.3390/ijms23137421 (PMC9266784; doi:10.3390/ijms23137421)
Supplement: Supplementary file 1 [file ijms-23-07421-s001.zip]

Archive with 1 entries (1 files):
- ijms-1738274-supplementary.pdf
